# Supplementary material for: The Study of the Association of Polymorphisms in LSP1, GPNMB, PDPN, TAGLN, TSPO, and TUBB6 Genes with the Risk and Outcome of Ischemic Stroke in the Russian Population
Source: Int J Mol Sci. 2023 Apr 6;24(7):6831. doi: 10.3390/ijms24076831 (PMC10095190; doi:10.3390/ijms24076831)
Supplement: Supplementary file 1 [file ijms-24-06831-s001.zip › Table S1.xlsx]

## Sheet: genotypic tests
Table S1. Selected genotype frequency in the groups observed under different genetic models.
Only the groups with at least one significant comparison are presented
additive						dominant			recessive
study 1	rs858239 - A/A	rs858239 - A/G	rs858239 - G/G	Row - Totals		study 1	dom 0	dom 1	study 1	rec 0	rec 1
mRS 0-1	21	33	15	69		1	15	54	1	48	21
mRS 2-6	42	124	95	261		2	95	166	2	219	42
All Grps	63	157	110	330	Pearson Chi-square: 9,39995, df=2, p=,009098	Chi-square: 5,27736, df=1, p=0,021607			Chi-square: 7,26811, df=1, p=0,007020
study 2	rs858239 - A/A	rs858239 - A/G	rs858239 - G/G	Row - Totals		study 2	dom 0	dom 1	study 2	rec 0	rec 1
mRS 0-2	31	51	34	116		1	34	82	1	85	31
mRS 3-6	32	106	76	214		2	76	138	2	182	32
All Grps	63	157	110	330	Pearson Chi-square: 6,81801, df=2, p=,033078	Chi-square: 1,30277, df=1, p=,253710			Chi-square: 6,74762, df=1, p=,009389
study 4	rs907611 - G/G	rs907611 - A/G	rs907611 - A/A	Row - Totals		study 4	dom 0	dom 1	study 4	rec 0	rec 1
∆mRS > 0	67	70	18	155		1	67	88	1	137	18
∆mRS < 0	24	29	14	67		2	24	43	2	53	14
∆mR = 0	57	43	8	108		3	57	51	3	100	8
All Grps	148	142	40	330	Pearson Chi-square: 9,51503, df=4, p=,049447	Chi-square: 5,11785, df=2, p=0,077393			Chi-square: 7,13298, df=2, p=0,028258
study 1	rs34323745 - C/C	rs34323745 - A/C	rs34323745 - A/A	Row - Totals		study 1	dom 0	dom 1	study 1	rec 0	rec 1
mRS 0-1	55	13	1	69		1	55	14	1	68	1
mRS 2-6	174	80	7	261		2	174	87	2	254	7
All Grps	229	93	8	330	Pearson Chi-square: 4,38127, df=2, p=,111851	Chi-square: 4,37153, df=1, p=0,036547			Chi-square: ,350578, df=1, p=0,553788
severity 5	rs34323745 - C/C	rs34323745 - A/C	rs34323745 - A/A	Row - Totals		severity 5	dom 0	dom 1	severity 5	rec 0	rec 1
mRS 0-2	88	25	3	116		1	88	28	1	113	3
mRS 3	32	24	3	59		2	32	27	2	56	3
mRS 4-6	109	44	2	155		3	109	46	3	153	2
All Grps	229	93	8	330	Pearson Chi-square: 10,3099, df=4, p=,035525	Chi-square: 8,72954, df=2, p=,012720			Chi-square: 2,62086, df=2, p=,269709
severity 5	rs858239 - A/A	rs858239 - A/G	rs858239 - G/G	Row - Totals		severity 5	dom 0	dom 1	severity 5	rec 0	rec 1
mRS 0-2	31	51	34	116		1	34	82	1	85	31
mRS 3	8	27	24	59		2	24	35	2	51	8
mRS 4-6	24	79	52	155		3	52	103	3	131	24
All Grps	63	157	110	330	Pearson Chi-square: 7,79592, df=4, p=,099355	Chi-square: 2,28026, df=2, p=,319782			Chi-square: 6,85009, df=2, p=,032552
mRS14 - mRS1_1b	rs2089910 - G/G	rs2089910 - A/G	rs2089910 - A/A	Row - Totals		mRS14 - mRS1_1b	dom 0	dom 1	mRS14 - mRS1_1b	rec 0	rec 1
∆mRS > 0	90	52	13	155		1	90	65	1	142	13
∆mR = 0	49	50	9	108		3	49	59	3	99	9
All Grps	139	102	22	263	Pearson Chi-square: 4,60793, df=2, p=,099867	Chi-square: 4,11606, df=1, p=,042481			Chi-square: ,000240, df=1, p=,987639
mRS14 - mRS1_1b	rs494356 - T/C	rs494356 - C/C	rs494356 - T/T	Row - Totals		mRS14 - mRS1_1b	dom 0	dom 1	mRS14 - mRS1_1b	rec 0	rec 1
∆mRS > 0	33	118	4	155		1	118	37	1	151	4
∆mR = 0	34	69	5	108		3	69	39	3	103	5
All Grps	67	187	9	263	Pearson Chi-square: 4,71701, df=2, p=,094567	Chi-square: 4,64119, df=1, p=,031216			Chi-square: ,808560, df=1, p=,368548
mRS14-mRS1_1c	rs907611 - G/G	rs907611 - A/G	rs907611 - A/A	Row - Totals		severity mRS14 – mRS1_1c	dom 0	dom 1	severity mRS14 – mRS1_1c	rec 0	rec 1
∆mRS < 0	24	29	14	67		2	24	43	2	53	14
∆mR = 0	57	43	8	108		3	57	51	3	100	8
All Grps	81	72	22	175	Pearson Chi-square: 8,67340, df=2, p=,013082	Chi-square: 4,78207, df=1, p=0,028760			Chi-square: 6,84424, df=1, p=0,008894
mRS14 – mRS1_4	rs907611 - G/G	rs907611 - A/G	rs907611 - A/A	Row - Totals		severity mRS14 – mRS1_4	dom 0	dom 1	severity mRS14 – mRS1_4	rec 0	rec 1
∆mRS > 0 + ∆mR = 0	124	113	26	263		1	124	139	1	237	26
∆mRS < 0	24	29	14	67		2	24	43	2	53	14
All Grps	148	142	40	330	Pearson Chi-square: 6,86857, df=2, p=,032252	Chi-square: 2,76995, df=1, p=0,096052			Chi-square: 6,07616, df=1, p=0,013704
fenotype	rs1261025 - AA	rs1261025 - GA	rs1261025 - GG	Row - Totals		feno	dom 0	dom 1	feno	rec 0	rec 1
controles	105	101	16	222		controles	105	117	controles	206	16
cases	132	154	45	331		cases	132	199	cases	286	45
All Grps	237	255	61	553	Pearson Chi-square: 6,65234, df=2, p=,035934	Chi-square: 2,99, df=1, p=0,0840			Chi-square: 5,53, df=1, p=0,0188
